# Supplementary material for: Genetic Analysis and Fine Mapping of Spontaneously Mutated Male Sterility Gene in Chinese Cabbage (Brassica rapa L. ssp. pekinensis)
Source: Plants (Basel). 2025 Mar 3;14(5):779. doi: 10.3390/plants14050779 (PMC11902244; doi:10.3390/plants14050779)
Supplement: Supplementary file 1 [file plants-14-00779-s001.zip › Supplementary Tables.xlsx]

## Sheet: table S1
Table S1 Genetic analysis of 366-2S sterility characters
Population	Total	Fertile individual plant	Sterile individual plant	Expected ratio	c2	c20.05
P1 (Y636-9)	10	0	10	-	-	-
P2 (366-2S)	10	10	0	-	-	-
F1	10	10	0	-	-	-
F2-small	1883	1448	435	3:1	3.67	3.84
F2-large	6756	5118	1638	3:1	2.05	3.84

## Sheet:  table S2
Table S2 Results of 366-2S crossing with other different genetic background Double Haploid lines.
Male parent	Source	Fertile / sterile
20-Y1150-75	Dongfangkuaicai	18/0
Y986-9	Jihong 82	18/0
Y698-40	A04079	13/0
Y662-1	jinjin wawacai	14/0
Y636-9	Sijihuang	15/0
Y348-116	Xinxiang xiaobao 23	4/0
YF05-112	Jianchun	15/0
Y896-1	Qiuhuang 5 hao	17/0
Y1149-5	Baobaocai	15/0
14CR345M-4	CR huangxin	14/0
Y545-1	Niuzaoqiu 2 hao	14/0
19-(AV×V)-3	/	13/0
Y231-330	Jizaoshu 40	15/0
66-83	Qin 2-1×22-8-1-3	13/0
ZY15	Shite 1 hao	16/0
R16-9	Xiayang 302	13/0
Y578-2	Beijing orange heart	13/0
Y899-1	Ruo chun	15/0

## Sheet: table S3
Table S3 Quality control analysis of raw data for BSA-seq
Samples	Total reads	Q20 (%)	Q30 (%)	GC (%)	Mapped (%)	Coverage (%)	Depth
Y636-9	48 988 008	97.76	92.98	37.3	94.02	88.14	26.28
366-2S	50 749 422	97.91	93.35	38.1	92.72	86.17	27.22
366F	95 290 539	97.94	93.37	37.35	93.12	91.9	50.74
366S	56 005 553	97.96	93.43	37.32	92.19	91.28	30.01

## Sheet: table S4
Table S4. Functional annotation of genes in candidate regions.
Gene ID	Location	Arabidopsis homolog	Function
Left-#	A09: 7422624
BraA09g012660.3C	7423368-7426237	AT1G62710	Beta vacuolar processing enzyme
BraA09g012670.3C	7427109-7428566	AT1G62720	Pentatricopeptide repeat (PPR-like) superfamily protein
BraA09g012680.3C	7429918-7432063	AT1G62740	Stress-inducible protein, putative
BraA09g012690.3C	7437609-7441381	AT1G62800	Aspartate aminotransferase 4
BraA09g012700.3C	7447837-7451703	AT5G01730	SCAR family protein 4
BraA09g012710.3C	7452131-7455105	AT1G62940	Acyl-CoA synthetase 5
BraA09g012720.3C	7456022-7457092	AT1G79330	Metacaspase 5
BraA09g012730.3C	7457801-7458136	/	A20/AN1-like zinc finger family protein
BraA09g012740.3C	7462995-7463821	AT1G12520	Copper chaperone for SOD1
BraA09g012750.3C	7468107-7469204	AT3G16810	Pumilio 24
BraA09g012760.3C	7487969-7488340	/	Expansin A18
Right-#	A09: 7488368

## Sheet: table S5
Table S5 BraA09g012710.3C sequence analysis primer
Primer name	Primer sequence (5′-3′)
BrACOS5-F	ATGGAGGCTCAAAAGCAAGACAAT
BrACOS5-R	GAATAGCGTTTTCTTGATGCTGAGG
7.45F	GACGACGACCACGATTCAGA
7.47R	ACCTTAGGGGGTGAACCCAA

## Sheet: table S6
Table S6 BraA09g012720.3C、BraA09g012730.3C 、BraA09g012740.3C sequence amplification primer
Primer name	Primer sequence (5′-3′)
BraA09g012720.3C-F	GAACCGAGGGAGAGTTACGTGG
BraA09g012720.3C-R	TACTATCGCTGCAATATAGCCCC
BraA09g012730.3C-F	CTCCTTCGAACCCGAAACCT
BraA09g012730.3C-R	CTCGCATTCGTGATTCTCGG
BraA09g012740.3C-F	ATCCCACGAGCTGCATCTG
BraA09g012740.3C-R	GCAACTCTCTCCTACTTCTCCGCT

## Sheet: table S7
Table S7 Proportion of the three deleted genes present in the F2 sterile population.
	BraA09g012720.3C	BraA09g012730.3C	BraA09g012740.3C
Number of plants with amplified bands	24	55	37
Total number of plants	1239	1239	1239
Percentage	0.0193	0.0443	0.0298

## Sheet: table S8
Table S8 FPKM values for BraA09g012720.3C、BraA09g012730.3C 、BraA09g012740.3C
Gene ID	E-366-2S-1 (FPKM)	E-366-2S-2 (FPKM)	E-366-2S-3 (FPKM)	E-366-2F-1 (FPKM)	E-366-2F-2 (FPKM)	E-366-2F-3 (FPKM)	L-366-2S-1 (FPKM)	L-366-2S-2 (FPKM)	L-366-2S-3 (FPKM)	L-366-2F-1 (FPKM)	L-366-2F-2 (FPKM)	L-366-2F-3 (FPKM)
BraA09g012730.3C	0	0	0	0	0	0.150389	0	0	0	0	0	0
BraA09g012720.3C	0	0	0	3.05778	3.31597	2.51853	0	0	0	0.105671	0.055911	0.142771
BraA09g012740.3C	0	0	0	10.1324	8.04424	9.18609	0	0	0	6.06609	6.61185	7.38586

## Sheet: table S9
Table S9 BraA09g012710.3C specific quantitative primer
Primer name	Primer sequence (5′-3′)
qBraA09g012710.3C-F	GCGAAACGAAACTCTGTCGG
qBraA09g012710.3C-R	TCTCCAGTGTGAAGCCAACC

## Sheet: table S10
Table S10 Gene location primers for sterility
KASP-SNP marker	Primer discription	Primer sequence (5′-3′)
PC03	Forward 1	FAM-TGCCAGATTTGGTTTTGGAACA
	Forward 2	HEX-TGCCAGATTTGGTTTTGGAACT
	Reverse	CTTACAAATCCTGAGGTATCAC
PC04	Forward 1	FAM-GGTTCCTTCCCAAAGCTTTTCT
	Forward 2	HEX-GTTCCTTCCCAAAGCTTTTCG
	Reverse	CACCCTGAATATCTTGTGGAAC
PC07	Forward 1	FAM-TGATGCGAGAATCCAACGGG
	Forward 2	HEX-TGATGCGAGAATCCAACGGC
	Reverse	AAGCTCAGCTTTCTCACTCTG
PC09	Forward 1	FAM-ATACTCCTCGAACCGGGTCAAA
	Forward 2	HEX-ATACTCCTCGAACCGGGTCAAT
	Reverse	TCGGATCGATATGATCTTCAAAG
PC18	Forward 1	FAM-TCCAAAATTGAAGTTACTGTAAAA
	Forward 2	HEX-ATCCAAAATTGAAGTTACTGTAAAT
	Reverse	CTGGAACATGCTTCACGTTGGTC
PC19	Forward 1	FAM-CTTGTCTTTATATATTGCGTATTATA
	Forward 2	HEX-TTGTCTTTATATATTGCGTATTATG
	Reverse	CTGTAGCCACATGCAGCATTAC
PD01	Forward 1	FAM-CATAATGTTCATCATCGTATTCG
	Forward 2	HEX-TCATAATGTTCATCATCGTATTCA
	Reverse	GAACAATGTGAGGACGAGGAT
PD02	Forward 1	FAM-TGGAAGTCCCACGATCAAAA
	Forward 2	HEX-GTGGAAGTCCCACGATCAAAT
	Reverse	CGTAGAAAGGGTCTTGAGGTT
PD05	Forward 1	FAM-ATGTTTTAAGTATTTTATTTT
	Forward 2	HEX-ATGTTTTAAGTATTTTATTTC
	Reverse	CCAGACTCATGCAAAATAT
PD06	Forward 1	FAM-AGTAATATGCACATTAACACTCTAC
	Forward 2	HEX-AGTAATATGCACATTAACACTCTAA
	Reverse	TCAGGTTGGACAGATATTGAG
PD07	Forward 1	FAM-ATTTTGTGCATGTAATCTAAGC
	Forward 2	HEX-ATTTTGTGCATGTAATCTAAGG
	Reverse	TATTGAGCATAAACATCTAAACC
PD10	Forward 1	FAM-TTCTGGTCATGCCTCCTTTTATAGAGT
	Forward 2	HEX-CTGGTCATGCCTCCTTTTATAGAGG
	Reverse	CCTAGGTTTCTTATTCTCAGCAATTC
PD13	Forward 1	FAM-ACCCTCGGACCTCGCAACCA
	Forward 2	HEX-CCCTCGGACCTCGCAACCG
	Reverse	CTATATCGCCCAGTGTAGTTTCATC
PD16	Forward 1	FAM-TTTTGGTTTTGGTGCATTTGCTA
	Forward 2	HEX-TTTTGGTTTTGGTGCATTTGCTG
	Reverse	GAAGATGCACCGAATAAAGATGA
PD17	Forward 1	FAM-AAAATAGTTAGTTCCATTGCAGA
	Forward 2	HEX-AAAATAGTTAGTTCCATTGCAGT
	Reverse	GAACCAACCAGAAGCGTTCTCGAG
PA05	Forward 1	FAM-CCTTTCGTCATGAGAGCTTTGAT
	Forward 2	HEX-CCTTTCGTCATGAGAGCTTTGAG
	Reverse	GCAGTACTTGGATACAGCCTGGAGA
PA06	Forward 1	FAM-CCACCCAACGTTCAGAGACAA
	Forward 2	HEX-CCACCCAACGTTCAGAGACAC
	Reverse	CCACCCAACGTTCAGAGACAC
PA09	Forward 1	FAM-GCACGCTTCTTAGGCTTCATCT
	Forward 2	HEX-CACGCTTCTTAGGCTTCATCG
	Reverse	CACGCTTCTTAGGCTTCATCG
PA11	Forward 1	FAM-AATACCTACGGAATTTATGGCCG
	Forward 2	HEX-AATACCTACGGAATTTATGGCCG
	Reverse	AATACCTACGGAATTTATGGCCG
PA13	Forward 1	FAM-GCTACGTGTTTATAGAAGAGCTTG
	Forward 2	HEX-GCTACGTGTTTATAGAAGAGCTTA
	Reverse	TCATCTATATTTCCTCGTGATACTAC

[truncated: 1 more sheets: table 11]
